# Supplementary material for: Effects of physical activity and melatonin on brain‐derived neurotrophic factor and cytokine expression in the cerebellum of high‐fat diet‐fed rats
Source: Neuropsychopharmacol Rep. 2020 Jul 18;40(3):291–6. doi: 10.1002/npr2.12125 (PMC7722650; doi:10.1002/npr2.12125)
Supplement: Supplementary file 2 — Data S1 [file NPR2-40-291-s002.xlsx]

## Sheet: Data repository 
	Data S1. Data Repository
Body weight		ND-SED	HFD-SED	HFD-MT	HFD-ET	HFD-ETMT
	No.1	370	375	347	391	326
	No.2	357	405	343	354	327
	No.3	376	400	331	335	343
	No.4	386	436	356	392	321
	Figure 1B
BDNF		ND-SED	HFD-SED	HFD-MT	HFD-ET	HFD-ETMT
	No.1	0.831959	0.974215	0.50124	1.06119	2.06671
	No.2	0.941202	0.901404	1.32219	0.515047	2.27454
	No.3	0.936918	0.900308	1.03687	0.30671	1.75373
	No.4	1.28992	0.815317	0.526995	0.409126	1.09461
	Figure 1C
TrkB		ND-SED	HFD-SED	HFD-MT	HFD-ET	HFD-ETMT
	No.1	0.95736	0.807075	0.693433	0.722861	1.11898
	No.2	0.978623	0.719638	0.65778	0.594965	1.00213
	No.3	0.80853	0.766793	0.478256	0.524253	0.824977
	No.4	1.25549	1.01784	0.599091	0.538608	0.983925
	Figure 1D
p-CREB/CREB raitio		ND-SED	HFD-SED	HFD-MT	HFD-ET	HFD-ETMT
	No.1	0.402087	0.554877	0.504763	0.279087	0.553561
	No.2	0.648403	0.598899	0.494122	0.596038	0.420848
	No.3	0.436955	0.540234	0.5039	0.593889	0.451063
	No.4	0.569994	0.299733	0.442397	0.495569	0.475157
	Figure 2
Value/Median		ND-SED	HFD-SED	HFD-MT	HFD-ET	HFD-ETMT
1	Activin A	1	-2.87635	-3.36454	2.73617	5.81464
3	CD86(B7-2)	1	-1.9269	-1.40285	3.87733	9.35939
4	beta-NGF	1	-1.01667	-0.387718	1.18026	3.54137
6	CINC-2	1	-0.644974	0.552571	1.13801	2.97141
7	CINC-3	1.38195	-0.28798	0.535011	1	2.26858
8	CNTF	1.87224	-0.785035	0.364822	1	2.38449
10	Fractalkine	1	-6.59043	-8.90432	2.13479	6.10643
11	GM-CSF	1	-0.77751	-1.31095	1.41561	1.73153
12	ICAM-1	1.04305	-1.23759	-1.84707	1	1.78578
14	IL-alpha	1	-1.35397	-1.34706	2.82908	2.97002
18	IL-4	1	-5.26623	-1.31416	4.56091	9.58437
19	IL-6	1	-18.1196	-0.69338	13.6433	29.0364
20	IL-10	1.19765	-0.803471	0.545904	1	1.75621
21	IL-13	1	-5.30424	-5.60517	-0.0778792	3.85285
22	Leptin	1.37801	-3.16559	-4.07758	1	4.72501
23	LIX	1.72168	-0.40408	-0.587656	1	1.85231
24	L-selectin	1.09862	-0.425848	-0.804538	1	1.5833
25	MCP-1	1	-1.74071	-1.46663	1.72745	2.91019
26	MIP-3	1.00859	-0.495095	-0.276529	1	1.4442
27	MMP-8	1	-1.414	-0.218865	1.52196	1.80935
28	PDGF-AA	2.06565	-0.140327	0.352723	1	2.16651
30	RAGE	1	-2.16339	-0.0233861	1.57385	6.23057
32	TIMP-1	0.718805	-0.231901	1	1.30818	1.94881
33	TNF alpha	1.93763	-0.342176	-0.380372	1	2.25745
9	Fas Ligand	1	1.4666	1.57692	0.111787	-0.619854
13	IFN-gamma	1	4.49034	4.95455	-1.40437	-1.75485
15	IL-beta	1	2.06666	1.87223	-0.862868	-1.1727
16	IL-1	1	14.5806	12.031	-13.9185	-17.37
17	IL-2	1	4.72527	2.56822	-3.1609	-4.68047
2	Agrin	1.02988	0.753449	0.618086	1	1.13431
5	CINC-1	1.41074	0.0695338	0.586924	1	2.02531
29	Prolactin R	1	0.1247	0.567675	1.16768	2.13613
31	TCK-1	0.718232	0.592341	1	1.19531	1.32621
34	VEGF-A	1.82685	0.30752	0.234719	1	1.15247
	HFD-SED cutoff ＞|2.0|
		ND-SED	HFD-SED	HFD-MT	HFD-ET	HFD-ETMT
1	Activin A	1	-2.87635	-3.36454	2.73617	5.81464
10	Fractalkine	1	-6.59043	-8.90432	2.13479	6.10643
18	IL-4	1	-5.26623	-1.31416	4.56091	9.58437
19	IL-6	1	-18.1196	-0.69338	13.6433	29.0364
21	IL-13	1	-5.30424	-5.60517	-0.0778792	3.85285
22	Leptin	1.37801	-3.16559	-4.07758	1	4.72501
30	RAGE	1	-2.16339	-0.0233861	1.57385	6.23057
13	IFN-gamma	1	4.49034	4.95455	-1.40437	-1.75485
15	IL-beta	1	2.06666	1.87223	-0.862868	-1.1727
16	IL-1	1	14.5806	12.031	-13.9185	-17.37
17	IL-2	1	4.72527	2.56822	-3.1609	-4.68047
